# Supplementary material for: From Environmental Risk to Cancer Stemness: Epigenetic Regulation in Oral Squamous Cell Carcinoma
Source: Pharmaceuticals (Basel). 2026 Mar 12;19(3):471. doi: 10.3390/ph19030471 (PMC13029695; doi:10.3390/ph19030471)
Supplement: Supplementary file 1 [file pharmaceuticals-19-00471-s001.zip]

Archive with 1 entries (1 files):
- pharmaceuticals-4148699-supplementary.pdf
